# Supplementary material for: Neutralising Antibodies against Enterovirus and Parechovirus in IVIG Reflect General Circulation: A Tool for Sero-Surveillance
Source: Viruses. 2021 May 29;13(6):1028. doi: 10.3390/v13061028 (PMC8228535; doi:10.3390/v13061028)
Supplement: Supplementary file 1 [file viruses-13-01028-s001.zip]

Archive with 1 entries (1 files):
- viruses-1214386-supplementary.pdf
